# Supplementary material for: Determining the drivers of global innovation under COVID-19: An FSQCA approach
Source: PLoS One. 2024 Feb 14;19(2):e0295403. doi: 10.1371/journal.pone.0295403 (PMC10866485; doi:10.1371/journal.pone.0295403)
Supplement: S1 Data — (CSV) [file pone.0295403.s001.csv]

		Rank Indicators	Albania	Algeria	Angola	Argentina	Armenia	Australia	Austria	Azerbaijan	Bahrain	Bangladesh	Belarus	Belgium	Benin	Bolivia (Plurinational State of)	Bosnia and Herzegovina	Botswana	Brazil	Brunei Darussalam	Bulgaria	Burkina Faso	Cabo Verde	Cambodia	Cameroon	Canada	Chile	China	Colombia	Costa Rica	Cote dIvoire	Croatia	Cyprus	Czech Republic	Denmark	Dominican Republic	Ecuador	Egypt	El Salvador	Estonia	Ethiopia	Finland	France	Georgia	Germany	Ghana	Greece	Guatemala	Guinea
Indicator
Global Innovation Index			84	120	132	73	69	25	18	80	78	116	62	22	128	104	75	106	57	82	35	115	89	109	123	16	53	12	67	56	114	42	28	24	9	93	91	94	96	21	126	7	11	63	10	112	47	101	130
Innovation Input Sub-index			71	109	131	77	85	15	16	74	63	121	68	21	113	95	70	98	56	51	46	108	96	106	124	8	44	25	58	66	107	41	31	30	5	93	92	102	100	24	129	6	17	49	14	114	39	112	130
Innovation Output Sub-index			92	128	131	71	56	33	24	91	99	113	62	26	132	111	80	109	59	115	27	123	88	104	117	23	61	7	75	49	121	48	21	15	11	98	94	86	89	20	107	9	10	74	8	103	60	83	126
Index
1	Institutions		60	104	128	102	65	10	16	58	49	122	85	23	84	131	82	59	78	24	47	92	88	111	113	5	40	61	56	66	79	46	26	32	8	96	126	114	98	22	116	2	19	35	17	120	51	117	100
1.1.	Political environment		71	106	126	81	82	15	17	77	56	111	89	32	96	119	102	44	85	16	53	121	49	91	118	10	35	47	72	51	93	45	33	34	2	88	103	99	94	23	113	5	22	40	14	87	50	109	110
1.1.1.	Political and operational stability		60	112	100	80	89	13	13	60	71	106	106	29	97	123	80	29	74	2	60	123	37	44	112	13	44	54	89	60	74	29	34	24	5	60	119	100	80	13	119	11	37	60	13	74	54	112	100
1.1.2.	Government effectiveness		76	100	128	79	77	14	16	83	55	113	85	31	96	112	106	47	86	23	53	115	56	103	119	10	29	43	67	48	98	49	34	35	3	91	94	95	97	25	107	4	19	38	13	88	50	109	116
1.2.	Regulatory environment		82	108	105	117	56	10	6	77	40	122	103	32	76	132	54	62	74	30	36	66	64	102	110	8	55	106	70	52	75	45	22	37	20	101	121	124	99	16	100	5	17	28	29	128	51	115	88
1.2.1.	Regulatory quality		58	129	124	103	59	4	17	89	51	125	104	22	97	127	84	54	82	42	46	98	87	106	120	10	25	91	53	50	90	44	32	24	16	74	119	121	69	15	123	6	18	28	9	78	47	88	118
1.2.2.	Rule of law		85	113	125	89	70	13	7	100	45	104	112	21	106	128	74	44	72	38	62	88	43	118	127	12	26	77	86	42	99	48	35	28	5	83	101	87	111	22	93	1	19	51	14	61	54	124	129
1.2.3.	Cost of redudancy dismissal		90	69	75	119	40	38	1	51	49	121	93	83	37	0	24	86	60	1	16	33	73	82	84	29	110	110	65	77	46	59	1	85	78	106	122	125	97	39	81	31	40	16	91	127	64	107	30
1.3.	Business environment		34	92	131	106	70	11	32	33	56	117	58	8	81	116	88	95	80	43	64	85	130	127	103	4	46	39	36	112	69	68	26	29	6	99	128	84	96	41	126	1	22	40	14	118	53	113	102
1.3.1.	Ease of starting a business		47	114	111	109	10	7	98	9	57	101	28	44	55	126	131	117	106	15	86	71	93	132	80	3	50	25	74	110	27	87	45	103	42	85	128	72	112	13	122	29	35	2	96	89	11	77	94
1.3.2.	Ease of resolving insolvency		36	73	129	97	86	19	21	43	55	123	68	9	95	92	34	76	69	54	56	96	129	74	110	12	48	46	30	114	77	58	29	15	6	108	126	93	83	49	119	1	24	59	4	127	66	124	103
2	Human capital and research		90	74	119	50	94	12	7	89	83	128	38	8	111	55	68	130	48	52	65	103	95	109	105	18	51	21	78	61	124	47	42	33	5	102	97	93	106	34	126	4	15	60	3	101	16	120	132
2.1.	Education		95	91	113	71	98	29	19	84	81	129	16	2	109	10	25	0	48	66	74	100	73	120	103	33	55	12	87	18	122	32	14	49	5	105	89	93	112	36	124	9	26	60	27	92	13	119	130
2.1.1.	Expenditure on education, % GDP		79	0	88	43	104	35	26	106	108	114	47	9	99	0	0	0	11	59	65	24	31	110	93	29	22	n/a	58	6	89	71	18	72	3	0	39	0	80	40	49	10	20	85	44	68	0	90	109
2.1.2.	Government funding/pupil, secondary, % GDP/cap		96	0	0	63	78	74	12	0	62	94	5	0	97	0	0	0	35	21	36	71	49	n/a	60	58	57	n/a	56	19	80	0	3	23	27	82	100	85	79	54	67	32	15	0	25	52	37	102	95
2.1.3.	School life expectancy, years		57	64	109	14	81	1	35	78	28	92	46	4	86	0	0	0	42	71	69	110	84	n/a	91	32	22	88	62	24	104	48	47	30	9	68	56	75	94	38	116	6	39	44	18	93	5	101	113
2.1.4.	PISA scales in reading, maths and science		56	77	0	69	0	20	27	65	0	0	36	19	0	0	63	0	68	53	50	0	0	n/a	0	7	46	1	62	59	0	37	45	23	17	79	0	0	0	4	0	8	25	70	18	0	43	0	0
2.1.5.	Pupil-teacher ratio, secondary		36	0	111	0	27	n/a	22	8	32	122	17	20	39	90	18	0	81	11	54	102	75	100	94	28	87	56	107	58	116	1	10	45	26	86	97	78	113	24	123	65	59	3	49	73	15	51	120
2.2.	Tertiary education		79	31	119	62	82	6	4	76	73	112	7	52	97	0	71	107	85	20	61	101	102	86	96	35	44	83	67	80	121	40	34	22	30	94	106	105	92	19	125	12	38	43	5	108	1	116	122
2.2.1.	Tertiary enrolment, % gross		51	59	116	6	61	3	14	83	53	93	12	22	109	0	74	91	58	84	28	120	95	102	104	34	8	57	55	52	115	37	19	44	20	50	66	76	86	32	118	9	38	43	33	101	1	96	110
2.2.2.	Graduates in science and engineering, %		81	8	103	94	89	88	14	35	96	106	11	90	68	0	49	0	83	4	77	71	93	52	66	56	67	n/a	41	99	0	32	98	33	58	104	110	105	64	26	0	22	36	42	6	92	21	107	0
2.2.3.	Tertiary inbound mobility, %		81	95	0	68	42	4	10	74	12	0	55	20	52	0	36	73	104	64	38	72	82	n/a	69	14	100	101	106	0	76	66	5	15	19	79	93	78	96	24	0	30	28	29	21	84	63	0	90
2.3.	Research and development (R&D)		123	76	119	39	103	17	16	104	82	80	64	13	123	110	91	86	36	62	52	87	108	112	123	18	51	14	59	72	114	50	66	37	7	123	73	55	105	42	100	10	12	75	6	93	34	120	123
2.3.1.	Researchers, FTE/mn pop.		0	54	106	49	0	21	8	0	73	0	0	12	0	82	71	81	53	n/a	35	95	85	101	0	23	68	45	91	74	0	38	47	26	2	0	72	60	92	28	89	4	20	46	13	90	27	108	0
2.3.2.	Gross expenditure on R&D, % GDP		0	62	113	61	92	20	5	93	105	0	57	10	0	0	91	63	34	84	43	56	109	102	0	23	76	13	82	72	110	35	55	18	9	0	70	49	94	22	85	11	14	83	6	73	30	115	0
2.3.3.	Global corporate R&D investors, top 3, mn US$		41	41	41	36	41	18	25	41	41	41	41	17	41	41	41	41	26	41	41	41	41	41	41	21	41	3	41	41	41	41	41	41	16	41	41	41	41	41	41	11	7	41	2	41	37	41	41
2.3.4.	QS university ranking, top 3		74	74	74	29	74	7	25	74	64	67	58	17	74	74	74	74	31	46	70	74	74	74	74	6	30	3	35	59	74	68	74	38	15	74	62	52	74	48	74	20	11	74	10	74	49	74	74
3	Infrastructure		62	96	125	64	80	20	7	88	38	95	59	35	118	106	52	93	69	46	36	111	66	107	115	30	47	24	57	71	109	29	28	19	5	75	74	92	99	8	121	11	17	85	21	97	45	122	131
3.1.	Information and communication technologies (ICTs)		66	112	121	46	63	13	11	67	41	97	44	51	114	94	84	103	49	70	42	117	95	100	120	21	37	34	61	64	110	39	14	53	3	76	73	92	93	5	127	17	16	72	32	91	43	105	129
3.1.1.	ICT access		98	75	125	60	61	29	14	64	23	103	16	25	122	101	58	85	77	62	57	120	80	94	117	31	56	71	74	63	107	38	11	53	32	95	90	78	91	26	132	50	17	59	6	102	21	93	119
3.1.2.	ICT use		77	76	126	59	67	20	26	65	45	108	33	23	127	89	79	93	60	43	42	119	85	86	124	24	46	52	82	51	102	48	14	29	2	78	97	95	103	21	129	22	10	58	19	90	35	114	121
3.1.3.	Government's online service		31	127	109	30	69	7	7	65	45	86	65	76	104	90	97	119	20	80	47	111	106	113	110	31	24	12	49	72	113	52	20	61	3	49	40	94	93	2	119	3	18	88	59	80	65	104	130
3.1.4.	E-participation		36	131	108	29	57	9	6	73	51	91	57	77	94	87	85	116	18	94	23	99	111	111	111	16	29	9	27	77	115	23	14	65	9	51	49	99	75	1	120	14	18	80	57	82	50	103	124
3.2.	General infrastructure		91	50	123	100	104	22	14	127	10	86	74	17	81	126	78	62	107	8	69	76	4	89	87	13	53	5	93	115	73	58	75	21	31	105	85	102	121	33	43	12	23	90	20	114	94	130	119
3.2.1.	Electricity output, GWh/mn pop.		66	86	113	65	72	13	23	73	3	109	55	21	124	101	38	92	67	14	32	0	0	107	114	5	51	40	89	77	112	63	36	22	42	84	83	81	98	16	121	10	18	62	28	111	44	102	0
3.2.2.	Logistics performance		86	109	125	60	88	18	4	0	58	96	99	3	75	117	71	0	55	79	51	87	0	94	91	20	33	26	57	72	49	48	44	22	8	85	61	66	97	35	0	10	16	111	1	101	41	114	122
3.2.3.	Gross capital formation, % GDP		61	10	74	102	80	66	38	118	15	29	37	50	36	110	88	22	116	3	97	71	5	35	32	75	64	4	90	114	55	45	109	40	77	81	63	96	115	44	11	51	60	42	76	72	121	122	103
3.3.	Ecological sustainability		38	83	94	60	80	41	26	75	84	81	77	44	131	85	5	73	64	70	15	104	113	112	108	66	52	59	27	43	114	6	21	13	11	47	57	76	79	16	127	30	33	92	32	86	23	107	130
3.3.1.	GDP/unit of energy use		16	64	47	62	75	77	30	51	116	17	103	68	115	81	106	31	56	82	92	0	0	89	76	111	60	97	11	14	72	43	32	74	10	9	38	48	53	83	118	99	49	84	34	36	35	70	0
3.3.2.	Environmental performance		59	74	121	52	51	13	6	66	54	124	47	15	120	77	70	87	53	44	39	93	112	108	108	20	42	98	48	50	129	34	31	20	1	68	54	81	82	30	105	7	5	86	10	125	25	115	128
3.3.3.	ISO 14001 environmental certificates/bn PPP$ GDP		25	99	129	56	130	47	40	90	48	109	41	53	126	83	1	101	68	70	2	125	87	94	118	89	43	17	23	65	100	6	16	7	28	121	72	73	93	4	132	20	42	102	44	98	21	113	111
4	Market sophistication		79	132	127	110	99	9	40	36	78	95	101	33	123	59	51	113	75	106	72	114	128	69	129	1	66	16	42	85	117	67	46	50	7	104	44	96	105	10	130	19	17	34	20	115	70	77	131
4.1.	Credit		89	129	131	121	73	5	50	33	58	106	118	45	124	47	79	82	103	21	93	122	111	6	112	3	48	26	32	54	101	86	22	51	8	117	52	108	61	44	128	34	43	29	27	115	76	72	127
4.1.1.	Ease of getting credit		44	129	131	94	44	4	88	1	88	101	94	61	122	118	61	74	94	1	61	122	118	23	74	14	88	74	10	14	44	94	74	44	44	101	101	61	23	44	127	74	94	14	44	74	101	14	122
4.1.2.	Domestic credit to private sector, % GDP		90	102	120	117	55	13	35	110	44	76	96	47	116	46	59	93	53	87	71	98	58	19	119	0	16	5	66	57	114	60	20	68	7	99	78	109	61	56	0	26	21	48	37	123	38	91	129
4.1.3.	Microfinance gross loans, % GDP		37	0	72	75	33	n/a	0	13	0	22	83	0	19	1	29	0	58	n/a	82	21	0	1	28	0	26	74	15	64	49	0	0	0	0	31	1	62	38	0	66	0	0	17	0	32	0	48	51
4.2.	Investment		75	131	63	124	97	39	71	19	70	96	112	48	28	40	15	59	99	94	86	28	91	100	127	3	82	44	90	125	83	73	56	89	13	53	26	117	115	4	132	22	21	24	60	119	104	69	80
4.2.1.	Ease of protecting minority investors		97	130	120	60	102	56	36	92	50	71	77	44	102	115	82	71	60	110	24	102	128	110	124	7	50	27	13	96	102	36	21	60	27	118	98	56	116	77	132	60	44	7	60	71	36	122	126
4.2.2.	Market capitalization, % GDP		0	75	0	67	0	12	46	0	25	44	0	22	0	0	0	0	33	n/a	63	0	0	n/a	0	7	16	28	41	72	0	40	64	0	0	0	0	62	0	0	0	0	14	0	32	70	56	0	0
4.2.3.	Venture capital investors, deals/bn PPP$ GDP		0	0	0	82	58	23	28	0	33	0	86	24	0	0	0	59	57	46	43	0	0	39	0	1	61	29	84	73	0	76	36	44	11	0	0	67	62	8	87	18	17	50	25	75	48	0	0
4.2.4.	Venture capital recipients, deals/bn PPP$ GDP		51	0	0	86	0	19	41	0	40	91	69	26	0	0	0	0	55	n/a	45	0	0	32	73	1	67	17	72	0	53	0	14	82	11	0	0	60	0	5	87	10	9	0	24	48	81	0	0
4.3.	Trade, diversification, and market scale		61	115	119	50	98	13	22	95	88	65	45	27	126	87	110	123	26	130	38	118	132	122	128	9	68	1	35	67	114	43	79	30	37	94	85	49	107	56	76	32	8	73	2	75	42	80	127
4.3.1.	Applied tariff rate, weighted avg., %		12	117	96	99	75	8	25	125	68	108	60	25	116	81	132	10	102	2	25	94	124	115	131	18	4	58	61	20	101	25	25	25	25	77	104	119	56	25	126	25	25	5	25	118	25	16	121
4.3.2.	Domestic industry diversification		36	108	110	64	95	35	5	71	96	80	41	42	0	93	13	111	28	112	15	0	107	n/a	0	11	103	2	60	77	0	23	76	37	50	0	85	45	0	18	54	21	25	82	19	58	63	0	0
4.3.3.	Domestic market scale, bn PPP$		112	42	62	28	110	18	41	73	92	30	67	36	107	85	103	113	8	123	71	105	132	91	86	15	43	1	31	84	74	79	117	46	51	65	66	19	101	102	58	57	10	99	5	69	53	72	115
5	Business sophistication		68	124	130	57	98	26	15	92	90	122	69	16	113	75	99	73	34	84	42	120	74	117	93	20	48	13	50	49	91	55	28	25	11	86	97	106	80	29	126	6	19	61	12	108	60	79	121
5.1.	Knowledge workers		42	116	109	71	69	24	17	75	101	119	28	6	115	48	74	59	30	63	54	121	89	122	88	27	43	2	36	73	98	53	40	31	8	86	78	113	72	25	130	7	16	56	12	103	55	79	125
5.1.1.	Knowledge-intensive employment, %		85	88	107	60	51	17	24	67	72	113	26	13	0	92	73	63	58	30	45	99	89	117	108	21	44	n/a	0	56	110	33	38	31	11	91	95	50	103	14	119	10	15	43	16	104	47	111	114
5.1.2.	Firms offering formal training, %		22	0	66	28	56	n/a	0	43	0	70	49	9	78	18	34	16	0	n/a	78	0	0	68	35	0	10	1	7	12	41	60	30	24	0	67	2	96	13	27	74	0	0	46	0	29	73	11	89
5.1.3.	GERD performed by business, % GDP		0	78	0	57	0	22	7	85	82	0	42	9	0	0	65	64	0	n/a	37	0	0	84	0	30	60	12	61	58	0	38	50	17	11	0	55	79	71	25	88	10	16	0	8	0	36	0	0
5.1.4.	GERD financed by business, %		0	82	0	69	71	n/a	22	58	65	0	34	9	0	0	53	70	35	102	36	0	0	66	0	42	62	4	37	93	0	56	55	47	13	0	99	86	54	43	92	21	16	89	7	100	40	74	0
5.1.5.	Females employed w/advanced degrees, %		55	78	108	49	86	22	37	56	0	112	1	14	116	81	89	35	46	58	34	115	83	105	106	33	63	n/a	52	62	111	38	13	61	21	73	76	92	97	7	123	4	19	23	53	99	36	102	104
5.2.	Innovation linkages		101	107	127	105	109	19	11	66	33	96	128	16	89	117	122	77	61	92	36	111	40	51	76	9	93	32	98	97	81	80	25	26	7	73	118	65	126	29	108	3	23	68	12	60	69	110	44
5.2.1.	University-industry R&D collaboration�?, "	41	93	126	91	96	33	17	23	87	123	0	7	83	125	119	76	81	80	51	111	72	82	75	10	77	6	53	68	89	113	59	32	12	102	108	56	121	43	78	4	31	73	9	45	110	92	48	118
5.2.2.	State of cluster development and depth�?, "	127	57	125	98	82	34	14	27	33	91	0	16	106	120	114	103	49	80	35	124	67	70	96	22	78	3	77	51	81	123	54	62	20	47	102	12	116	65	110	19	28	50	5	42	118	61	93	89
5.2.3.	GERD financed by abroad, % GDP		0	101	0	52	78	n/a	4	100	74	0	44	7	0	0	72	36	0	96	13	60	0	56	0	30	70	94	69	81	0	21	28	3	9	0	77	87	80	20	51	5	25	61	23	35	22	102	0
5.2.4.	Joint venture/strategic alliance deals/bn PPP$ GDP		67	119	106	109	100	10	43	87	9	86	111	27	95	107	83	61	89	42	41	117	0	39	102	1	60	63	84	85	123	59	14	77	16	125	121	101	124	20	105	11	29	32	31	69	51	126	0
5.2.5.	Patent families/bn PPP$ GDP		100	100	100	63	62	27	11	81	76	100	52	14	100	100	82	100	56	57	39	0	100	n/a	91	21	43	26	61	83	100	53	19	30	9	79	84	95	88	28	100	1	13	67	6	100	38	100	100
5.3.	Knowledge absorption		100	115	129	41	119	52	25	128	126	109	91	31	93	90	118	92	28	114	49	83	84	127	99	19	43	9	64	22	78	62	20	15	26	85	101	96	66	42	75	17	13	88	21	130	80	67	132
5.3.1.	Intellectual property payments, % total trade		73	85	62	9	123	33	47	124	0	107	74	51	121	60	104	24	14	78	68	118	50	105	117	13	12	29	55	7	111	37	26	53	43	48	67	80	35	82	103	39	17	77	41	0	72	30	114
5.3.2.	High-tech imports, % total trade		130	49	125	45	98	30	61	118	109	59	91	44	123	24	104	96	28	121	73	80	124	129	102	27	56	5	15	46	99	89	120	8	100	87	90	40	47	53	12	74	35	94	33	126	110	31	128
5.3.3.	ICT services imports, % total trade		52	97	103	38	100	67	13	109	113	128	81	24	10	91	108	99	30	77	59	32	55	95	45	72	88	73	54	58	15	46	1	57	6	120	112	80	102	11	83	3	18	86	19	0	74	36	92
5.3.4.	FDI net inflows, % GDP		11	112	128	82	77	37	126	25	98	113	73	129	93	116	68	94	34	40	55	107	17	7	71	74	51	101	27	24	92	90	1	28	120	35	108	44	76	15	30	54	80	9	45	19	79	102	47
5.3.5.	Research talent, % in businesses		0	82	0	63	0	43	7	0	83	0	0	17	0	84	61	79	46	n/a	23	0	0	73	0	18	44	15	75	0	0	51	39	22	13	0	0	68	0	33	76	16	8	0	12	80	49	78	0
6	Knowledge and technology outputs		103	125	129	73	64	42	19	115	82	92	37	17	131	112	66	101	51	130	27	106	122	111	98	23	58	4	72	56	110	47	21	12	14	108	97	70	124	22	81	5	16	75	9	104	52	90	132
6.1.	Knowledge creation		120	94	132	70	53	20	18	92	121	99	61	15	113	114	83	93	46	98	36	111	85	117	95	16	58	4	80	100	124	48	30	22	10	128	91	68	131	32	57	9	19	59	5	102	41	127	130
6.1.1.	Patents by origin/bn PPP$ GDP		106	96	127	82	28	38	12	56	113	115	33	17	104	76	68	121	41	90	57	128	70	120	85	32	67	1	78	101	109	40	53	34	9	111	107	69	126	46	119	10	13	51	1	114	50	122	128
6.1.2.	PCT patents by origin/bn PPP$ GDP		86	83	98	0	64	25	11	76	85	0	70	17	87	0	58	98	47	78	40	98	0	94	90	23	33	13	53	63	98	52	26	35	7	75	89	77	91	27	0	1	14	62	9	98	39	93	98
6.1.3.	Utility models by origin/bn PPP$ GDP		66	0	71	52	25	28	34	39	0	0	16	0	76	54	0	40	26	n/a	7	55	0	n/a	62	0	45	1	49	63	70	37	0	6	46	56	44	0	58	19	13	23	57	18	12	72	61	60	76
6.1.4.	Scientific and technical articles/bn PPP$ GDP		100	89	131	76	43	6	24	106	113	112	102	19	82	121	67	69	47	78	55	85	59	111	61	20	39	42	87	92	120	23	8	25	2	130	72	54	129	14	68	7	36	58	35	73	21	127	122
6.1.5.	Citable documents H-index		123	76	130	36	70	9	18	97	112	65	72	14	109	93	105	100	24	117	52	98	132	98	89	4	37	13	45	71	95	49	62	31	15	124	81	46	125	47	84	19	5	72	3	83	29	111	128
6.2.	Knowledge impact		106	119	121	82	94	59	29	99	80	71	16	34	130	93	50	92	40	126	6	102	118	90	81	32	24	5	39	73	88	49	27	4	13	96	75	53	128	9	87	26	22	83	15	97	37	91	132
6.2.1.	Labor productivity growth, %		89	76	116	105	15	87	91	47	71	2	38	100	0	57	78	118	35	n/a	33	29	0	19	37	61	34	6	13	32	16	108	95	65	69	28	62	9	0	25	5	82	103	24	94	11	104	20	0
6.2.2.	New businesses/th pop. 15�?4		66	105	0	111	47	9	91	62	44	120	74	40	94	98	83	3	76	53	14	107	36	90	0	113	12	n/a	55	50	89	28	5	34	16	69	0	0	93	2	97	35	31	11	73	85	71	96	102
6.2.3.	Software spending, % GDP		86	123	0	63	82	61	16	96	30	74	103	6	98	44	92	85	29	n/a	68	110	0	109	81	5	7	39	70	31	119	97	75	54	13	116	64	72	100	78	125	21	9	90	19	122	10	120	106
6.2.4.	ISO 9001 quality certificates/bn PPP$ GDP		30	103	127	44	114	49	43	94	48	117	3	56	104	86	5	126	54	77	1	118	36	107	116	82	40	24	21	78	95	6	9	4	38	109	52	90	80	13	130	29	41	74	26	124	14	98	125
6.2.5.	High-tech manufacturing, %		103	104	105	45	102	50	16	74	89	91	44	26	0	94	77	0	32	107	56	0	97	n/a	0	31	54	14	63	83	0	47	64	3	13	0	82	58	0	40	79	25	10	90	7	86	78	0	0
6.3.	Knowledge diffusion		79	125	130	65	50	78	26	126	61	111	34	22	132	112	56	113	62	129	36	95	127	106	118	41	96	9	82	27	100	48	17	10	24	83	121	90	57	25	109	3	18	88	19	101	69	59	122
6.3.1.	Intellectual property receipts, % total trade		35	112	83	28	0	29	25	113	114	104	44	20	100	51	39	96	33	n/a	40	89	98	90	71	21	67	36	45	79	92	37	22	30	13	0	73	99	34	61	78	1	14	97	16	0	57	59	0
6.3.2.	Production and export complexity		75	115	120	72	78	86	6	117	48	105	29	21	0	111	37	83	49	n/a	41	87	0	89	119	39	71	18	56	47	107	30	50	7	24	69	109	66	53	28	96	12	16	65	4	102	55	81	118
6.3.3.	High-tech exports, % total trade		130	129	108	80	81	58	26	114	94	105	62	16	127	93	51	100	44	85	37	82	131	83	107	28	76	1	69	32	71	48	72	7	34	63	104	90	53	21	97	38	10	79	12	125	55	67	128
6.3.4.	ICT services exports, % total trade		59	106	127	42	21	78	26	112	33	83	11	27	128	88	65	121	82	130	20	75	86	103	70	67	100	53	90	7	74	34	1	44	39	104	117	73	47	19	97	5	50	80	45	0	69	22	93
7	Creative outputs		81	118	130	73	49	24	27	67	106	123	93	36	128	111	99	112	66	85	21	129	59	98	124	19	60	14	82	45	121	54	20	22	13	84	86	104	57	15	127	16	6	74	11	94	69	75	96
7.1.	Intangible assets		103	113	131	76	44	37	38	54	107	119	129	52	127	110	115	118	51	94	7	125	59	82	122	24	47	2	78	42	116	69	27	49	23	90	74	95	31	33	124	32	3	77	6	85	96	43	79
7.1.1.	Trademarks by origin/bn PPP$ GDP		65	101	108	47	11	38	41	80	125	114	79	72	122	63	93	102	27	113	18	123	90	59	118	46	25	1	64	16	117	44	13	42	67	60	36	95	20	21	127	62	7	45	34	120	0	50	116
7.1.2.	Global brand value, top 5,000, % GDP		80	80	0	56	80	26	35	0	51	79	80	33	80	80	80	80	41	n/a	0	80	0	80	80	13	40	16	43	80	71	62	80	47	15	73	80	75	0	80	76	18	6	63	12	0	68	0	0
7.1.3.	Industrial designs by origin/bn PPP$ GDP		87	40	0	68	73	43	17	74	110	51	52	44	117	105	53	94	59	115	13	100	16	104	93	92	108	1	89	109	88	31	7	33	20	118	91	58	107	30	0	32	8	34	11	24	38	116	57
7.1.4.	ICTs and organizational model creation�?, "	114	111	0	80	67	25	29	35	51	108	0	16	115	122	116	109	69	90	64	113	98	41	107	11	54	46	62	36	81	73	93	26	7	85	66	57	103	5	117	3	19	101	8	84	97	56	45	59
7.2.	Creative goods and services		57	128	75	66	54	43	34	83	95	121	100	27	131	82	73	120	94	114	46	118	77	99	103	40	89	11	90	22	123	38	65	4	21	49	108	87	106	17	85	41	30	76	36	78	45	111	112
7.2.1.	Cultural and creative services exports, % total trade		21	104	0	22	55	66	23	86	113	73	56	19	98	72	75	93	48	110	13	69	61	n/a	45	29	63	46	70	1	77	15	68	44	36	0	109	0	106	7	105	33	26	80	31	0	38	88	65
7.2.2.	National feature films/mn pop. 15�?9		56	99	103	26	12	58	30	27	0	102	106	16	0	88	24	0	84	n/a	45	98	0	57	0	54	51	91	76	52	0	67	32	29	10	53	64	94	0	5	0	17	33	34	49	0	14	80	86
7.2.3.	Entertainment and media market/th pop. 15�?9		0	56	0	46	0	6	7	0	39	0	0	15	0	0	0	0	40	n/a	0	0	0	n/a	0	9	32	37	42	0	0	0	0	26	4	0	0	61	0	0	0	11	17	0	12	0	27	0	0
7.2.4.	Printing and other media, % manufacturing		8	99	10	0	29	15	52	49	0	101	90	59	0	54	44	0	86	88	43	0	20	n/a	0	32	78	76	35	13	0	5	16	63	60	0	62	84	0	17	21	56	53	26	66	25	50	0	0
7.2.5.	Creative goods exports, % total trade		83	124	127	72	53	57	48	122	50	108	62	36	130	44	66	87	70	90	42	117	110	69	121	45	92	1	74	93	118	51	75	1	35	28	114	40	58	43	116	61	31	104	29	120	41	76	129
7.3.	Online creativity		53	114	124	63	44	17	24	72	74	115	26	27	94	102	61	62	69	36	43	113	42	117	116	20	57	125	66	67	118	41	8	28	6	103	90	87	93	14	132	11	25	55	13	119	40	108	99
7.3.1.	Generic top-level domains (TLDs)/th pop. 15�?9		48	108	132	62	63	9	19	96	57	113	83	27	103	82	68	94	87	45	24	126	79	100	119	6	76	74	66	37	112	32	8	30	16	73	78	92	72	39	130	21	18	84	14	105	34	59	125
7.3.2.	Country-code TLDs/th pop. 15�?9		61	116	128	46	54	15	11	77	101	122	49	12	126	98	62	80	42	88	59	124	71	118	81	21	33	47	29	76	113	39	51	16	1	78	84	123	96	17	131	18	27	56	6	121	30	97	132
7.3.3.	Wikipedia edits/mn pop. 15�?9		56	103	124	57	2	21	26	53	58	107	49	14	99	93	43	60	81	22	39	114	28	113	118	29	51	n/a	80	63	119	35	50	18	32	95	83	76	87	3	131	7	12	30	15	120	34	102	101
7.3.4.	Mobile app creation/bn PPP$ GDP		0	100	0	52	58	33	40	96	93	76	1	66	0	95	88	0	37	n/a	53	0	0	71	0	36	68	n/a	70	60	0	49	1	29	16	98	86	85	101	8	104	7	15	69	41	0	62	102	0
[truncated: 617 more columns]
